# Supplementary material for: The Facet Dependence of CO2 Electroreduction Selectivity on a Pd3Au Bimetallic Catalyst: A DFT Study
Source: Molecules. 2023 Apr 2;28(7):3169. doi: 10.3390/molecules28073169 (PMC10095644; doi:10.3390/molecules28073169)
Supplement: Supplementary file 1 [file molecules-28-03169-s001.zip]

Archive with 1 entries (1 files):
- molecules-2332412-supplementary.pdf
